# Supplementary material for: Repeated Cocaine Intake Differentially Impacts Striatal D2/3 Receptor Availability, Psychostimulant-Induced Dopamine Release, and Trait Behavioral Markers of Drug Abuse
Source: Int J Mol Sci. 2023 Aug 26;24(17):13238. doi: 10.3390/ijms241713238 (PMC10487888; doi:10.3390/ijms241713238)
Supplement: Supplementary file 1 [file ijms-24-13238-s001.zip]

Archive with 1 entries (1 files):
- ijms-2579516-supplementary.pdf
